# Supplementary material for: Stormwater influences phytoplankton assemblages within the diverse, but impacted Sydney Harbour estuary
Source: PLoS One. 2018 Dec 26;13(12):e0209857. doi: 10.1371/journal.pone.0209857 (PMC6306231; doi:10.1371/journal.pone.0209857)
Supplement: S1 Table — (XLSX) [file pone.0209857.s007.xlsx]

## Sheet: Sheet1
S1 Table. Environmental parameters at sampling sites in the Sydney Harbour estuary, during high (February) and low (September) rainfall periods
Sample ID	Region	Month	lat	long	Temp (°C)	Sal (psu)	pH	Turbidity	Chl-Post Cal (µg.L-1)	ODO (%)	ODO (mg.L-1)	Nox (µg.L-1)	PO4 (µg.L-1)	NH4 (µg.L-1)	TDP (µg.L-1)	TDN (µg.L-1)	TP (µg.L-1)	TN (µg.L-1)	Si (µg.L-1)	TSS Final (mg.L-1)
FP1	Parramata River	February	-33.8297	151.045	26.63	12.26	7.82	14.1	41.1709	153.8	11.51	276.438	40.7589	20.5969	97.2067	816.172	141.88	1074.73	1586.46	13.38
FP2	Parramata River	February	-33.8185	151.071	25.23	18.48	8.33	15.2	32.7722	158.9	11.78	4.64	34.3331	20.9499	89.9826	520.566	148.785	858.077	434.082	22.88
FP3	Parramata River	February	-33.8322	151.08	25.35	21.46	8.55	7.5	15.0685	178.2	12.95	3.3987	16.6208	14.9412	44.0633	329.195	72.7034	475.513	42.6	9.54
FP4	Western-central Harbour	February	-33.8544	151.123	24.88	23.5	8.51	4.1	6.96863	137.6	9.97	12.2291	9.8251	7.8906	25.6721	325.858	37.9708	450.723	38.5	6.48
FP5	Western-central Harbour	February	-33.8625	151.155	24.66	27.88	8.33	2.2	3.94779	133.5	9.47	5.5542	4.6862	4.1364	20.9794	208.026	31.3674	284.494	30.4	4.7
FP6	Western-central Harbour	February	-33.8442	151.173	23.36	29.08	8.18	1.4	4.44317	123.3	8.89	6.5751	3.518	7.9487	14.0942	161.586	22.0634	213.453	54.9	1.9
FLPR06	Parramata River	February	-33.8309	151.1	24.78	23.3	8.39	7.2	14.2079	149.4	10.85	2.3989	14.424	7.8886	40.9441	278.378	64.624	415.146	59.7	8.7
FLC1	Lane Cove	February	-33.8001	151.156	26.355	12.99	7.08	3.8	7.1244	105.4	7.52136	285.396	47.5195	282.48	53.1022	792.54	74.823	844.934	1130.6	4.7
FLC2	Lane Cove	February	-33.8099	151.142	27.59	20.54	8.42	8.1	50.1134	228.3	16.0467	13.6023	17.3067	13.1108	64.5212	394.428	93.8537	623.524	632.052	11.58
FLC3	Lane Cove	February	-33.8295	151.146	27.01	23.4	8.28	7.4	14.328	159.1	11.12	14.3618	15.5423	9.434	38.3374	272.096	58.1718	447.288	539.5	13.84
FLC4	Lane Cove	February	-33.8226	151.152	27.84	25.03	8.09	6	8.09219	121.7	8.31	0.6974	12.3266	8.1155	38.3271	290.975	47.6888	386.787	455.121	10.3
FLC5	Western-central Harbour	February	-33.83	151.173	25.54	25.5	8.24	2.2	4.25166	132	9.34	1.7793	5.2484	6.0486	19.7569	202.65	30.1929	268.618	328.3	2.9
FLC6	Western-central Harbour	February	-33.8356	151.181	25.05	26.85	8.1	2.3	5.00751	127.4	9.02995	1.0381	5.6246	5.1948	21.6567	219.482	30.3675	308.311	294.5	4.48
FMH1	Middle Harbour	February	-33.754	151.196	25.12	20.31	7.01	7.6	4.97942	32.8	2.40979	43.0272	15.1497	93.1855	26.136	355.906	39.2151	403.3	1148.4	11.1
FMH2	Middle Harbour	February	-33.7772	151.208	25.59	19.49	8.03	5.7	8.81996	118.9	8.70392	5.6514	7.3556	8.7944	20.7893	230.51	35.197	286.844	887.6	5.44
FMH3	Middle Harbour	February	-33.7913	151.219	26.41	21.49	8.12	7	18.2068	137.8	9.83236	1.2999	19.7405	6.9532	49.3669	300.036	59.2913	404.228	751	13.18
FMH4	Middle Harbour	February	-33.8055	151.222	24.6	22.95	8.07	3.7	6.10553	112.9	8.24	1.9974	6.8847	7.9498	23.884	230.621	28.247	270.842	610.67	3.64
FMH5	Middle Harbour	February	-33.8182	151.22	23.9	23.13	7.7	1.9	4.04993	86.1	6.36122	275.227	14.8646	106.864	27.978	571.176	32.6945	635.328	1239.4	3.94
FMH6	Marine/Harbour Heads	February	-33.8208	151.263	23.13	31.56	8.01	0.9	3.46772	105.4	7.52136	1.7432	3.9214	4.0738	12.5194	139.265	15.0237	188.596	347	3.16
FPJ1	Eastern-central Harbour	February	-33.8386	151.194	22.72	29.74	8.13	1.4	4.53255	116.7	8.47723	6.6305	2.5898	28.1296	12.6485	208.917	18.4791	241.505	77.8	2
FPJ2	Eastern-central Harbour	February	-33.8447	151.208	23.67	31.72	8.08	3.5	8.90422	129.8	9.16	1.7501	5.4332	6.4242	19.3096	180.307	25.091	210.602	56.9	4.4
FPJ3	Eastern-central Harbour	February	-33.8731	151.189	23.885	32.42	8.015	2.25	6.4043	125.65	8.80405	2.5603	6.8433	5.086	25.0938	158.631	36.4262	244.935	112.7	7.82
FPJ4	Eastern-central Harbour	February	-33.8733	151.232	24.1	33.12	7.95	1	3.90438	121.5	8.4481	2.7246	4.7985	5.2957	20.7334	177.585	25.5901	187.671	48.7016	1.5
FPJ5	Eastern-central Harbour	February	-33.8412	151.216	25.12	32.8	8	1.4	6.07745	123.5	8.45217	4.7695	10.0995	6.6449	27.4703	226.766	32.0343	240.185	114.887	2
FPJ6	Marine/Harbour Heads	February	-33.7991	151.269	22.15	33.77	7.98	1.5	2.35948	99.9	7.16198	0.7497	6.5232	4.7852	14.8384	119.53	19.124	153.846	80.5	2.1
FPJ7	Marine/Harbour Heads	February	-33.8268	151.284	22.32	33.37	8.04	0.9	3.36813	113.2	8.11007	86.4676	4.5567	21.2166	15.5086	132.011	17.9014	171.358	39.0373	1.4
FPJ8	Eastern-central Harbour	February	-33.8681	151.2	23.9	30.82	8.13	2.5	8.76122	133.9	9.46651	1.2825	6.336	4.8531	25.6676	172.889	34.3544	271.849	37.2711	9.74
FLPR01	Parramata River	February	-33.8135	151.01	NA	NA	NA	NA	NA	NA	NA	902.57	31.9863	227.747	43.9613	1551.34	90.4071	1614.44	1928.28	18.06
FLPR13	Eastern-central Harbour	February	-33.8503	151.233	NA	NA	NA	NA	NA	NA	NA	1.4014	5.5597	5.9255	16.7842	142.56	23.7416	194.509	52.6387	4.56
FLPR14	Marine/Harbour Heads	February	-33.8401	151.257	NA	NA	NA	NA	NA	NA	NA	0.727	4.3123	6.9352	17.458	131.817	20.0163	151.026	47.7487	6.72
SP1	Parramata River	September	-33.8297	151.045	19.13	30.16	7.45	6.5	11.0517	79.2	7.18	79.1622	33.9537	83.5714	50.3668	417.422	81.3303	484.842	702.8	6.28571
SP2	Parramata River	September	-33.8185	151.071	18.72	34.1	7.8	10.7	8.51589	97.1	9.02	47.4999	26.2111	30.2379	39.8328	285.338	66.1075	370.464	274.7	12.973
SP3	Parramata River	September	-33.8322	151.08	18.83	34.01	7.81	9.4	9.21898	104.9	9.55	53.9717	26.0979	31.2723	39.2834	269.844	62.5131	321.48	309.9	9.5122
SP4	Western-central Harbour	September	-33.8544	151.123	18.21	34.48	7.92	6	4.20525	99.6	9.35	5.9215	17.7691	3.9613	29.8833	159.711	44.1594	198.184	177.1	6.74419
SP5	Western-central Harbour	September	-33.8625	151.155	17.84	34.9	7.97	7.9	3.80245	98.6	9.27	19.038	15.3425	3.4949	24.2679	144.343	43.5301	213.162	172	8.88889
SP6	Western-central Harbour	September	-33.8442	151.173	17.61	35.11	8.02	1.5	1.64367	100.9	9.52	27.3532	13.1745	4.712	20.3549	160.87	25.5493	166.076	82.8	0.879121
SLPR06	Parramata River	September	-33.8309	151.1	18.48	34.37	7.89	5.8	4.05413	97.3	9.05	17.1386	22.0785	15.6427	32.3495	196.508	44.5219	225.779	201.3	1.6
SLC1	Lane Cove	September	-33.8001	151.156	19.08	29.06	7.31	1.2	4.272	76.9	6.99	72.4454	17.7701	38.329	36.1978	379.179	46.9284	430.369	362.5	1.73333
SLC2	Lane Cove	September	-33.8099	151.142	19.13	32.78	7.53	3.2	4.79748	81.5	7.43	46.771	30.5761	91.1733	42.5513	393.601	54.8572	426.105	243	4.44444
SLC3	Lane Cove	September	-33.8295	151.146	18.88	33.96	7.72	5.4	4.71617	92.3	8.45	23.4129	24.7116	44.8947	34.4287	244.538	49.7927	281.595	179.1	6.8
SLC4	Lane Cove	September	-33.8226	151.152	18.73	34.51	7.8	5.1	4.44288	94.9	8.74	13.3849	23.7241	18.5899	35.67	230.052	49.7819	254.339	152.4	5
SLC5	Western-central Harbour	September	-33.83	151.173	18.16	34.92	7.96	4.6	2.00471	100.4	9.32	3.624	15.6215	8.7178	26.4732	238.009	34.8353	242.932	106.3	4
SLC6	Western-central Harbour	September	-33.8356	151.181	18.14	34.9	7.98	3.6	2.2428	102.9	9.57	0.1492	15.4038	3.992	24.5756	155.511	31.66	163.915	88.8	4.2
SMH1	Middle Harbour	September	-33.754	151.196	18.82	33.85	7.63	1.6	1.95767	71.4	6.62	53.7691	19.6644	55.0695	27.1579	239.761	35.7405	233.037	189.9	1.40351
SMH2	Middle Harbour	September	-33.7772	151.208	17.72	34.79	7.85	1.3	1.54405	90.8	8.05	9.0484	12.9588	11.5213	21.2195	153.4	25.2827	164.479	116.3	0.833333
SMH3	Middle Harbour	September	-33.7913	151.219	17.16	35.03	7.95	0.4	1.76004	94.6	8.55	16.8948	10.1386	2.7187	18.2824	125.43	19.744	139.232	66.4	0.75
SMH4	Middle Harbour	September	-33.8055	151.222	17.84	35.1	7.94	0.3	1.17726	97.5	8.78	18.0851	9.2828	2.5932	15.5273	123.811	17.8224	118.85	55.2	0.489796
SMH5	Middle Harbour	September	-33.8182	151.22	18	34.99	7.83	1.3	2.08897	102.4	7.93	14.8422	7.3307	5.4166	14.0511	123.572	21.363	134.701	34.9	1.8
SMH6	Marine/Harbour Heads	September	-33.8208	151.263	18.04	35.42	7.93	0.2	1.13169	103.6	8	13.9749	8.932	4.4851	14.7216	102.799	17.4566	127.27	34.7	1
SPJ1	Eastern-central Harbour	September	-33.8386	151.194	18.3	34.9	7.98	1.5	1.85185	99.8	8.95	36.2552	14.8196	24.0229	22.9768	181.859	31.0353	220.01	157.6	1.8
SPJ2	Eastern-central Harbour	September	-33.8447	151.208	17.92	35.1	7.97	1.1	1.26915	100.3	9.04	29.4109	12.0248	4.5811	20.8644	140.132	21.0486	131.234	73.1	1.2
SPJ3	Eastern-central Harbour	September	-33.8731	151.189	17.97	34.76	7.97	1.7	3.39972	103.3	8.19	16.4303	11.6521	3.9219	19.8821	132.31	29.5191	164.83	82.3	2.3
SPJ4	Eastern-central Harbour	September	-33.8733	151.232	18.41	34.79	7.62	1	1.10137	94.3	8.26	58.9278	17.0104	40.7122	25.8176	221.908	30.598	219.001	128.9	1.3
SPJ5	Eastern-central Harbour	September	-33.8412	151.216	18.12	35.07	7.89	1.4	1.09163	96.8	8.64	25.663	12.0418	8.9655	20.7624	144.417	24.8245	136.282	84.3	1.3
SPJ6	Marine/Harbour Heads	September	-33.7991	151.269	18.29	35.53	8.06	1.1	1.57206	101.5	9.5	25.8151	7.639	7.1533	15.1921	135.36	20.7093	139.527	40.7	0.967742
SPJ7	Marine/Harbour Heads	September	-33.8268	151.284	17.88	35.52	7.94	0.3	1.61559	99.8	7.73	23.0575	8.8298	8.3951	21.7794	185.667	17.9539	171.244	40.7	0.3
SPJ8	Eastern-central Harbour	September	-33.8681	151.2	17.81	34.84	7.96	0.9	1.76196	98.7	8.95	14.0725	12.3616	10.0009	19.9344	127.229	22.0316	135.243	103.7	0.7
SLPR01	Parramata River	September	-33.8135	151.01	20.31	27.97	7.54	11.3	21.8205	95.6	8.51	116.258	48.3351	63.8825	64.457	417.519	114.39	521.214	540.3	13.3333
SLPR13	Eastern-central Harbour	September	-33.8503	151.233	17.64	35.24	8.01	1	1.51259	102.3	9.65	11.4479	11.0047	4.3838	17.8474	104.076	18.8909	104.868	64.5	0.288462
SLPR14	Marine/Harbour Heads	September	-33.8401	151.257	17.65	35.37	7.97	0.6	1.72162	101.4	9.4	24.784	9.9557	4.2982	18.51	133.837	18.8189	138.68	51.1	0.7
